# Supplementary material for: Targeted gene correction of human hematopoietic stem cells for the treatment of Wiskott - Aldrich Syndrome
Source: Nat Commun. 2020 Aug 12;11:4034. doi: 10.1038/s41467-020-17626-2 (PMC7423939; doi:10.1038/s41467-020-17626-2)
Supplement: Supplementary file 3 — Source data [file 41467_2020_17626_MOESM3_ESM.xlsx]

## Sheet: Figure 1C
Figure 1C	Percentage of indels in edited HSPCs
RNP
83	Replicate #1
68	Replicate #2
81	Replicate #3
69	Replicate #4
88	Replicate #5
80	Replicate #6

## Sheet: Figure 1D
Figure 1D	Percentage of GFP+ cells (HDR) in HSPCs electropoorated with RNP and transduced with AAV6 donor
AAV only	RNP+AAV
0.95	54	Replicate #1
0.24	53	Replicate #2
4.5	38	Replicate #3
0.23	40	Replicate #4
0.16	50	Replicate #5
0.05	61	Replicate #6
0.2	69	Replicate #7

## Sheet: Figure 1E
Figure 1E	Viability of edited and mock edited HSPCs by DAPI staining
Mock	AAV only	RNP+AAV
80	88.8	70	Replicate #1
86	71.7	62	Replicate #2
85	69.3	75	Replicate #3
93	73.6	80	Replicate #4
63	89.1	53	Replicate #5
90	77.9	80	Replicate #6
88	67	78	Replicate #7

## Sheet: Figure 1F
Figure 1F	Percentage of GFP+ cells (HDR) in HSPCs in scale up experiments
	Small	Medium	Large	Scale
	42	40.4	52	Replicate #1
	45.2	41.6	46.7	Replicate #2

## Sheet: Figure 1G
Figure 1G	Viability of HSPCs in scale up experiments (DAPI staining)
	WT	Mock	Edited S	Edited M	Edited L
	97	91.8	82.9	78.3	80.3	Replicate #1
	95	96.6	101.8	94.4	89.35	Replicate #2

## Sheet: Figure 1J
Figure 1J	Percentage of GFP+ cells (HDR) in sorted populations
	day7			day 14
HSC	75	60	67	62.5	48	66
MPP	86	60	63	70.4	37	58
CD38+	55.7	53	40	47	20	46
unsorted	50	61	64	33	53	54
	Replicate #1	Replicate #2	Replicate #3	Replicate #1	Replicate #2	Replicate #3

## Sheet: Figure 1K
Figure 1K	cell methyl cellulose score from 3 biological replicates
	Erythroid			Myeloid
Mock HSC	51.8	56	54.6	48.2	44	45.4
Edited HSC	47.6	66.9	59.2	52.4	33.1	40.9
Mock MPP	62.8	70.3	55	37.2	29.7	45
Edited MPP	65.5	72.9	47.8	34.5	27.1	52.2
Mock CD38		31.1	45.6		68.9	54.4
Edited CD38		52.8	20.3		47.2	79.7
Mock CD34	37.3	32.8	57.4	62.7	67.2	43.9
Edited CD34	34.2	62.3	61.6	65.8	37.7	37.9
	Replicate #1	Replicate #2	Replicate #3	Replicate #1	Replicate #2	Replicate #3

## Sheet: Figure 1L
Figure 1L	Percentage of GFP+ colonies from CFU analysis of edited populations
	Replicate #1	Replicate #2	Replicate #3
HSC	15.9	33	45
MPP	26	38	51
CD38+		41	32
unsorted		25	33

## Sheet: Figure 2C
Figure 2C	ddPCR quantification of targeted integration in WAS HSPCs edited with W-pA or W-UTR
	W-pA	W-UTR
	61.52	19	Replicate #1
	54.01	22	Replicate #2
	43.96	25.52	Replicate #3
	44.89	35	Replicate #4
	45.67	30	Replicate #5
	51.12	27	Replicate #6
	42.46		Replicate #7
	46.5		Replicate #8
	38.68		Replicate #9
	47.91		Replicate #10
	44.74		Replicate #11
	53.6		Replicate #12
	28.29		Replicate #13

## Sheet: Figure 2D
Figure 2D	Percentage of WASp expressing cells in WAS HSPCs after editing/transduction
	WAS-/-	coWAS-pA	coWAS-UTR	WW1.6	WT
	5	38	15	35	70
	6	56	20	60	70
	4	55		35	72
	5	44	29	44	73
	3	49		23	75
	4	42	32	29	74
	2	30	30	20	86
	2.5	52	20	25	85

[truncated: 41 more sheets: Figure 2E, Figure 2F, Figure 3A, Figure 3C, Figure 3D, Figure 3E, Figure 3F, Figure 3G, Figure 3H, Figure 3I, Figure 4B, Figure 4C, Figure 4D, Figure 4E, Figure 4F, Figure 4G, Figure 5A, Figure 5B, Figure 5C, Figure 5D …]
